# Supplementary material for: Chemotaxonomic Variation in Volatile Component Contents in Ancient Platycladus orientalis Leaves with Different Tree Ages in Huangdi Mausoleum
Source: Molecules. 2023 Feb 22;28(5):2043. doi: 10.3390/molecules28052043 (PMC10003951; doi:10.3390/molecules28052043)
Supplement: Supplementary file 1 [file molecules-28-02043-s001.zip]

Archive with 5 entries (4 files):
- Supplementary File(s)/
- Supplementary File(s)/Table S1.xlsx
- Supplementary File(s)/Table S2.xlsx
- Supplementary File(s)/Table S3.xlsx
- Supplementary File(s)/Table S4.xlsx
