# Supplementary material for: Chemotaxonomic Variation in Volatile Component Contents in Ancient Platycladus orientalis Leaves with Different Tree Ages in Huangdi Mausoleum
Source: Molecules. 2023 Feb 22;28(5):2043. doi: 10.3390/molecules28052043 (PMC10003951; doi:10.3390/molecules28052043)
Supplement: Supplementary file 1 [file molecules-28-02043-s001.zip › Supplementary File(s)/Table S1.xlsx]

## Sheet: Sheet1
Table S1. Volatile component content of 19 ancient Platycladus orientalis leaves with different tree age
RT	Compounds	HDL1	HDL2	HDL3	HDL4	HDL5	HDL6	HDL7	HDL8	HDL9	HDL10	HDL11	HDL12	HDL13	HDL14	HDL15	HDL16	HDL17	HDL18	HDL19
8.58	tricyclene					0.08				0.07	0.12				0.08		0.07
8.69	β-thujene	0.39	0.18	0.76	0.76	0.26	0.14	0.25	0.78	0.39		0.15	0.16	0.38	0.66	0.97	0.47	0.38	0.27	0.59
8.95	α-Pinene	6.4	9.02	12.2	6.88	10.32	14.92	11.56	9.49	12.36	16.76	12.48	9.53	12.89	14.98	9.43	9.62	10.23	11.4	9.17
9.37	(+)-camphene	0.49	0.37	0.67	0.51	0.55	0.89	0.96		0.6	0.11	0.39	0.81	0.53	0.15	0.55	0.57		0.8	0.59
10.14	Sabinene	3.02	6.69	1.16	5.97	4.91	1.24	1.29	5.68	1.54	7.29	6.36	3.19	1.31	5.04	6.61	3.98	3.02	1.11	4.89
10.28	β-pinene	0.23	0.32	0.29	0.34	0.55	0.58	0.49	0.46	0.49	0.57	0.24	0.37	0.44	0.43	0.37	0.5	0.55	0.49	0.37
10.66	β-Myrcene	0.9	1.57	1.62	2.13	2.07	1.44	1.69	2.52	2.07	2	2.05	1.99	2.16	1.82	2.05	2.42	2.44	2.02	2.05
11.21	α-Thujene		0.42	0.22	0.42	0.42	0.31		2.4	0.37	0.27	0.17		0.58	0.62	0.3	0.6	1.38	0.94	0.41
11.26	3-Carene	8.9	8.7	12.56	10.17	10.99	13.86	15.12	10.8	13.67	8.92	10.41	10.2	13.41	1.14	11.51	10.68	9.33	14.03	10.55
11.75	O-Cymene	0.45		0.48				0.34	0.26		0.2	0.19	0.28	0.41	0.13	0.31
11.77	Cosmene		0.2		0.28	0.24	0.38			0.28							0.34	0.39	0.69	0.3
11.9	D-Limonene	0.72		1.97			1.24						2.2		2.66
11.95	β-phellandrene	0.98		1.77		4.58	0.81	2.57	7.79	3.79		1.94					4.58	6.09	6.69	3.97
12.46	β-Ocimene											0.14
12.81	γ-Terpinene	0.31	0.11	0.41	0.35	0.14		0.13	0.37	0.18	0.51		0.13	0.2	0.23	0.4	0.21	0.25	0.17	0.36
13.18	Pinoresinol	0.18			0.14				0.4		0.22				0.12	0.2	0.09	0.11
13.65	Terpinolene	2.17	3.25	4.09	4.12	3.35	3.83	4.95	2.31	4.28	3.21	3.35	3.87	4.17	3.74	4.25	3.26	3.84	3.73	4.07
14.08	Linalool	1.86	1.67	0.32	0.57	1.67	0.99	0.3		0.18	0.64	0.99	0.55	0.86	0.24	0.77	0.5	1.03	0.12	0.3
14.91	α-campholenaldehyde	0.16									0.14							0.12
15.36	Pinocarveol	0.2																0.11	0.11
15.48	(S)-cis-Verbenol	0.69		0.18			0.21		0.12	0.12	0.43			0.33	0.22		0.16	0.46	0.28
15.99	alpha-phellandren-8-ol	0.34
16	Terpinyl methyl ether			0.22			0.11												0.15
16.54	(-)-Terpinen-4-ol	0.93	0.11	0.72	0.36	0.18	0.14	0.18	0.48	0.24	0.74	0.13	0.16	0.28	0.35	0.63	0.21	0.46	0.26	0.49
16.71	2-(4-Methylphenyl)propan-2-ol	0.29		0.16															0.11
16.96	α-Terpineol	1.02	0.18	0.25			0.13			0.09	1.27	0.18			0.23	0.31		0.12	0.19
17.31	Verbenone										0.13
18.21	(Z)-Citral							0.12					0.12					0.13		0.12
18.5	linalyl anthranilate	0.96			0.48	0.74		0.24		0.18	0.29	0.43		0.28		0.32	0.4	0.14	0.16
18.53	Geraniol			0.89														0.16		0.32
18.55	D-SABINENE								0.17						0.23
18.56	Nerol		0.23				1.19						0.42
19.04	(E)-Citral			0.35			0.17	0.31				0.14	0.27				0.46	0.17		0.26
19.51	(-)-Bornyl acetate	0.3	0.17		0.25	0.42	0.3	0.29	0.38	0.28	0.53	0.17	0.2	0.22	0.25	0.2	0.28	0.59	0.26	0.25
20.21	D-Verbenone						0.11												0.1
20.86	α-Terpineol		0.34	0.41	0.58	0.52	0.63	0.8		0.52			0.67	0.47		0.51	0.48		0.65	0.64
20.9	Piperitenol								0.1									0.11
21.22	α-​Terpinyl acetate	13.88	21.42	7.82	18.29	3.93	8.42	7.27	2.47	7.69	19.42	18.18	2.93	7.01	25.68	18.12	1.29	2.24	7.78	3.84
22.03	Geranyl acetate			0.75		0.39	2.61	0.29		0.65	0.16	0.47			0.28
22.06	Lavandulyl acetate		0.17		0.24				0.14				0.12	0.97		0.56	0.32			0.11
22.25	β-Bourbonene	0.45	0.16	0.36	0.13	0.12	0.16	0.43	0.15	0.08	0.11	0.14	0.17	0.38	0.11		0.27	0.36	0.18	0.15
22.38	β-Elemene	0.17	0.39	0.27	0.36	0.39	0.2		0.28	0.27	0.22	0.32	0.31	0.42		0.25	0.45	0.34	0.22	0.29
22.79	cis-Thujopsene		0.1				0.13					0.16	0.18						0.11
23.1	cedrene	2.17	1.04	1.07	1.16		1.11		1.06		1.22	1.08	0.91			1.58			0.62	0.57
23.11	β-sesquiphellandrene					0.65		0.7		1.04			2.18	1.55	1.03		0.4	0.63		1.08
23.26	Caryophyllene	9.61	9.9	12.99	10.93	12.34	10.88	12.34	13.18	13.53	9.55	11.52	12.93	12.91	11.47	8.04	13.1	12.55	11.74	12.92
23.34	β-cedrene	2.34	1.1	1.02	0.89		1.24	0.53	1.14	0.79	1.24	0.59	1.16	1.53	0.79	0.43	0.33	0.56	0.87	0.62
23.61	(-)-thujopsene	7.24			0.17	3.14	0.79		1.1	0.07			6.21		0.07		5.49	3.83		2.63
23.97	(Z)-beta-farnesene	0.44	0.33	0.17	0.26		0.34		0.31	0.15
23.99	(E)-á-Famesene					0.15		0.1			0.29	0.5	0.41	0.55	0.16	0.45	0.08	0.11	0.26	0.17
24.12	α-Caryophyllene	7.34	9.15	11.91	8.81	12.29	12.04	10.89	13	11.64	7.54	8.81	13	11.69	9.23	12.86	14.41	13.79	10.59	13.12
24.31	alpha-acoradiene	0.21	0.19	0.45	0.15	0.09	0.22	0.13	0.24	0.21	0.28	0.19		0.36	0.23	0.2	0.09	0.13		0.11
24.41	cyclopentadeca-1,8-diyne	0.58							0.21										0.19
24.63	α-curcumene	0.55	0.72	0.42		1.57			0.93
24.66	β-Cedrene						0.56	0.73		0.7		0.63	0.52	0.93	0.61		0.35	0.46	1.07	0.53
24.77	Germacrene	5.27	11.4	10.18	11.53	12.62	8.75	11.46	11.84	9.03	5.57	6.94	12.82	11.02	6.36	6.17	13.13	12.97	12.45	12.11
25	β-selinene					0.1			0.18	0.08									0.12
25.12	δ-Elemene						0.12			0.47	0.38	0.2			0.33	0.19
25.17	α-guaiene								0.27
25.22	α-muurolene		0.22	0.56	0.23	0.53		0.55	0.21			0.21	0.25	0.5		0.28	0.18	0.32	0.25	0.49
25.35	β-Cedrene	0.43	0.45		1.05		0.49		0.41		0.67	1.02	0.58	0.25	0.17	0.72			0.36
25.47	β-Elemene	0.17	1.14	0.78	1.11	1.23	0.75	0.64	0.88	0.87	0.75	1.04	1.08	0.95	0.86	0.8	1.22	0.96	0.87	0.86
25.48	cuparene	1.23
25.61	Germacrene		0.37	0.86	1.59	0.47		0.84	0.43			0.37	0.27				0.27	0.44	0.14	0.63
25.71	(+)-DELTA-CADINENE	0.16	0.57		0.75	0.94		1.66	0.61	0.15		0.65	0.59	1.22	0.07	0.76	0.4	0.77	0.32	1.36
25.84	β-sesquiphellandrene		0.2		0.25	0.09	0.18	0.15	0.21	0.2	0.2	0.17	0.14	0.6	0.17	0.42	0.07
25.95	(Z,E)-α-farnesene				0.31	0.12	0.12		0.09	0.16					0.07		0.07			0.64
26.16	α-Bergamotene	0.2	0.26				0.24		0.18		0.2	0.41	0.29	0.19		0.26			0.18
26.23	γ-muurolene			0.29	0.11	0.08		0.14												0.19
26.85	ç-Elemene		0.78	0.55	0.87	0.43		0.71		3.73	0.46	0.34	0.27	0.34	0.4	0.23	0.29	0.31	0.2	0.46
27.32	Cuparene					2.77	0.44	2.73	1.05	0.25	0.11		1.32	1.26	0.23		1.96	1.32		2.11
27.46	Caryophyllene Oxide	2.28	0.39	1.5	0.27	0.33	0.63	0.27	0.61	0.51	0.63	0.51	1.32	0.47	0.69	0.35	0.98	1.63	1.42	0.38
27.74	(-)-thujopsene	0.3																	0.27
27.76	(+)-Viridiflorol		0.25				0.28		0.18		0.19	0.37	0.26	0.77		0.62				0.11
27.87	Epiglobulol	0.98	0.44	0.62	0.56	0.19	0.46	0.37	0.47	0.48	0.54	0.39	0.79	0.29	0.6	0.64	0.21	0.5	0.23	0.25
28.25	(+)-Cedrol	11.3	4.92	4.88	5.17	2.34	5.12	4.09	3.38	5.36	5.77	4.57	3.36	4.42	6.89	6.17	2.94	3.34	4.83	3.14
28.88	trans-Sesquisabinene	0.16						0.06		0.07					0.08	0.21	0.36	0.11
29.19	T-muurolol			0.36	0.16	0.17		0.43					0.14				0.97	0.19		0.41
29.54	α-cadinol		0.13	0.49	0.34	0.21		0.61	0.12			0.15	0.21	0.34			0.07	0.3		0.56
32.67	Longifolene-(V4)	0.23	0.13
44	Sclareol	0.42	0.15			0.27	0.1	0.22	0.16	0.12	0.15	0.16	0.16	0.16	0.1		0.29	0.23		0.46
45.8	Andrographolide					0.06		0.07									0.13
