# Supplementary material for: Chemotaxonomic Variation in Volatile Component Contents in Ancient Platycladus orientalis Leaves with Different Tree Ages in Huangdi Mausoleum
Source: Molecules. 2023 Feb 22;28(5):2043. doi: 10.3390/molecules28052043 (PMC10003951; doi:10.3390/molecules28052043)
Supplement: Supplementary file 1 [file molecules-28-02043-s001.zip › Supplementary File(s)/Table S4.xlsx]

## Sheet: Sheet1
Table S4. Esters component content of 19 ancient Platycladus orientalis leaves with different tree age.
RT	Compounds	HDL1	HDL2	HDL3	HDL4	HDL5	HDL6	HDL7	HDL8	HDL9	HDL10	HDL11	HDL12	HDL13	HDL14	HDL15	HDL16	HDL17	HDL18	HDL19
18.5	linalyl anthranilate	0.96			0.48	0.74		0.24		0.18	0.29	0.43		0.28		0.32	0.4	0.14	0.16
19.51	(-)-Bornyl acetate	0.3	0.17		0.25	0.42	0.3	0.29	0.38	0.28	0.53	0.17	0.2	0.22	0.25	0.2	0.28	0.59	0.26	0.25
21.22	α-​Terpinyl acetate	13.88	21.42	7.82	18.29	3.93	8.42	7.27	2.47	7.69	19.42	18.18	2.93	7.01	25.68	18.12	1.29	2.24	7.78	3.84
22.03	Geranyl acetate			0.75		0.39	2.61	0.29		0.65	0.16	0.47			0.28
22.06	Lavandulyl acetate		0.17		0.24				0.14				0.12	0.97		0.56	0.32			0.11
45.8	Andrographolide					0.06		0.07									0.13
